# Supplementary material for: Permeability-driven pressure and cell proliferation control lumen morphogenesis in pancreatic organoids
Source: Nat Cell Biol. 2025 Dec 19;28(1):113–24. doi: 10.1038/s41556-025-01832-5 (PMC12807866; doi:10.1038/s41556-025-01832-5)
Supplement: Supplementary file 6 — All data are involved in one file, and each data file is named according to the relevant figure and extended data figure: 63 tabs, Figs. 1–5 and Extended Data Figs. 1–9. [file 41556_2025_1832_MOESM6_ESM.xlsx]

## Sheet: figure 1c
growth_day	morphology	lumen_number
0.25	Branching organoids	1
0.25	Branching organoids	1
0.25	Branching organoids	1
0.25	Branching organoids	1
0.25	Branching organoids	2
0.25	Branching organoids	1
0.25	Branching organoids	1
0.25	Branching organoids	1
0.25	Branching organoids	1
0.25	Branching organoids	1
0.25	Branching organoids	1
0.25	Branching organoids	1
0.25	Branching organoids	1
0.25	Branching organoids	1
0.25	Branching organoids	1
0.25	Branching organoids	3
0.25	Spherical organoids	1
0.25	Spherical organoids	1
0.25	Spherical organoids	1
0.25	Spherical organoids	1
0.25	Spherical organoids	1
0.25	Spherical organoids	1
0.25	Spherical organoids	1
0.25	Spherical organoids	1
0.25	Spherical organoids	1
0.25	Spherical organoids	1
0.25	Spherical organoids	1
0.25	Spherical organoids	1
0.25	Spherical organoids	1
0.25	Spherical organoids	1
2	Branching organoids	4
2	Branching organoids	1
2	Branching organoids	1
2	Branching organoids	1
2	Branching organoids	2
2	Branching organoids	1
2	Branching organoids	1
2	Branching organoids	1
2	Branching organoids	2
2	Branching organoids	1
2	Branching organoids	3
2	Branching organoids	3
2	Branching organoids	3
2	Branching organoids	1
2	Branching organoids	1
2	Branching organoids	10
2	Branching organoids	1
2	Branching organoids	1
2	Branching organoids	3
2	Branching organoids	1
2	Branching organoids	1
2	Branching organoids	1
2	Branching organoids	5
2	Branching organoids	1
2	Branching organoids	1
2	Branching organoids	2
2	Branching organoids	1
2	Branching organoids	2
2	Branching organoids	1
2	Branching organoids	1
2	Branching organoids	1
2	Branching organoids	1
2	Branching organoids	3
2	Branching organoids	1
2	Branching organoids	4
2	Branching organoids	1
2	Branching organoids	3
2	Branching organoids	1
2	Spherical organoids	1
2	Spherical organoids	1
2	Spherical organoids	1
2	Spherical organoids	1
2	Spherical organoids	1
2	Spherical organoids	1
2	Spherical organoids	1
2	Spherical organoids	1
2	Spherical organoids	1
2	Spherical organoids	1
2	Spherical organoids	1
2	Spherical organoids	1
2	Spherical organoids	1
2	Spherical organoids	1
2	Spherical organoids	1
2	Spherical organoids	1
2	Spherical organoids	1
2	Spherical organoids	1
2	Spherical organoids	1
2	Spherical organoids	1
2	Spherical organoids	1
2	Spherical organoids	1
2	Spherical organoids	1
2	Spherical organoids	1
2	Spherical organoids	1
2	Spherical organoids	1
2	Spherical organoids	1
2	Spherical organoids	1
4	Branching organoids	1
4	Branching organoids	1
4	Branching organoids	1
4	Branching organoids	1
4	Branching organoids	1
4	Branching organoids	1
4	Branching organoids	1
4	Branching organoids	1
4	Branching organoids	1
4	Branching organoids	1
4	Branching organoids	1
4	Branching organoids	1
4	Branching organoids	1
4	Branching organoids	1
4	Branching organoids	1
4	Branching organoids	1
4	Branching organoids	1
4	Branching organoids	1
4	Branching organoids	1
4	Branching organoids	3
4	Branching organoids	2
4	Branching organoids	3
4	Branching organoids	2
4	Branching organoids	7
4	Branching organoids	2
4	Spherical organoids	1
4	Spherical organoids	1
4	Spherical organoids	1
4	Spherical organoids	1
4	Spherical organoids	1
4	Spherical organoids	1
4	Spherical organoids	1
4	Spherical organoids	1
4	Spherical organoids	1
4	Spherical organoids	1
4	Spherical organoids	1
4	Spherical organoids	1
4	Spherical organoids	1
4	Spherical organoids	1
4	Spherical organoids	1
4	Spherical organoids	1
4	Spherical organoids	1
4	Spherical organoids	1
4	Spherical organoids	1
4	Spherical organoids	1
4	Spherical organoids	1
4	Spherical organoids	1
4	Spherical organoids	1
4	Spherical organoids	1
4	Spherical organoids	1
4	Spherical organoids	1
4	Spherical organoids	1
4	Spherical organoids	1
4	Spherical organoids	1
4	Spherical organoids	1
4	Spherical organoids	1
4	Spherical organoids	1
4	Spherical organoids	1
4	Spherical organoids	1
4	Spherical organoids	1
4	Spherical organoids	1
4	Spherical organoids	1
4	Spherical organoids	1
4	Spherical organoids	1
4	Spherical organoids	1
4	Spherical organoids	1
4	Spherical organoids	1
4	Spherical organoids	1
4	Spherical organoids	1
4	Spherical organoids	1
4	Spherical organoids	1
4	Spherical organoids	1
4	Spherical organoids	1
4	Spherical organoids	1
6	Branching organoids	2
6	Branching organoids	1
6	Branching organoids	1
6	Branching organoids	1
6	Branching organoids	1
6	Branching organoids	1
6	Branching organoids	2
6	Branching organoids	1
6	Branching organoids	2
6	Branching organoids	1
6	Branching organoids	1
6	Branching organoids	1
6	Branching organoids	2
6	Branching organoids	1
6	Branching organoids	1
6	Branching organoids	1
6	Branching organoids	2
6	Branching organoids	1
6	Spherical organoids	1
6	Spherical organoids	1
6	Spherical organoids	1
6	Spherical organoids	1
6	Spherical organoids	1
6	Spherical organoids	1
6	Spherical organoids	1
6	Spherical organoids	1
6	Spherical organoids	1
6	Spherical organoids	1
6	Spherical organoids	1
6	Spherical organoids	1
6	Spherical organoids	1
6	Spherical organoids	1
6	Spherical organoids	1
6	Spherical organoids	1
6	Spherical organoids	1
6	Spherical organoids	1
6	Spherical organoids	1
6	Spherical organoids	1
6	Spherical organoids	1
6	Spherical organoids	1
6	Spherical organoids	1
6	Spherical organoids	1
6	Spherical organoids	1
6	Spherical organoids	1
6	Spherical organoids	1
6	Spherical organoids	1
6	Spherical organoids	1
6	Spherical organoids	1
6	Spherical organoids	1
6	Spherical organoids	1
6	Spherical organoids	1
6	Spherical organoids	1
6	Spherical organoids	1
6	Spherical organoids	1
6	Spherical organoids	1
6	Spherical organoids	1
6	Spherical organoids	1
6	Spherical organoids	1
6	Spherical organoids	1
6	Spherical organoids	1
6	Spherical organoids	1
6	Spherical organoids	1
6	Spherical organoids	1
6	Spherical organoids	1
6	Spherical organoids	1
6	Spherical organoids	1
6	Spherical organoids	1
6	Spherical organoids	1
6	Spherical organoids	1
6	Spherical organoids	1
6	Spherical organoids	1
6	Spherical organoids	1
6	Spherical organoids	1
6	Spherical organoids	1
6	Spherical organoids	1
6	Spherical organoids	1
6	Spherical organoids	1
6	Spherical organoids	1
6	Spherical organoids	1
6	Spherical organoids	1
6	Spherical organoids	1

## Sheet: figure 1d
cell_number	lumen_number	growth day	system
75	14	2	Branching organoid
93	6	2	Branching organoid
41	5	2	Branching organoid
41	4	2	Branching organoid
22	2	2	Branching organoid
18	1	2	Branching organoid
17	1	2	Branching organoid
27	2	2	Branching organoid
6	1	2	Branching organoid
3	1	2	Branching organoid
5	1	2	Branching organoid
21	2	2	Branching organoid
9	1	2	Branching organoid
34	3	2	Branching organoid
23	3	2	Branching organoid
24	3	2	Branching organoid
44	4	2	Branching organoid
13	1	2	Branching organoid
5	1	2	Branching organoid
31	1	2	Branching organoid
53	11	2	Branching organoid
2	1	2	Branching organoid
29	1	2	Branching organoid
32	3	2	Branching organoid
17	1	2	Branching organoid
3	1	2	Branching organoid
29	1	2	Branching organoid
33	5	2	Branching organoid
7	1	2	Branching organoid
6	1	2	Branching organoid
18	2	2	Branching organoid
9	2	2	Branching organoid
34	2	2	Branching organoid
18	2	2	Branching organoid
2	0	2	Branching organoid
3	0	2	Branching organoid
2	0	2	Branching organoid
1	0	2	Branching organoid
1	0	2	Branching organoid
3	1	2	Branching organoid
1	0	2	Branching organoid
2	1	2	Branching organoid
1	0	2	Branching organoid
1	0	2	Branching organoid
2	0	2	Branching organoid
2	0	2	Branching organoid
2	1	2	Branching organoid
2	1	2	Branching organoid
3	1	2	Branching organoid
2	1	2	Branching organoid

## Sheet: figure 1f
growth_day	morphology	lumen_occupancy
0.25	Branching organoids	2.30198
0.25	Branching organoids	0.0634994
0.25	Branching organoids	0.253163
0.25	Branching organoids	2.34582
0.25	Branching organoids	3.18263
0.25	Branching organoids	1.51468
0.25	Branching organoids	2.81733
0.25	Branching organoids	0.760333
0.25	Branching organoids	1.42233
0.25	Branching organoids	0.294759
0.25	Branching organoids	4.37251
0.25	Branching organoids	0.136937
0.25	Branching organoids	1.53182
0.25	Branching organoids	0.965167
0.25	Branching organoids	1.69182
0.25	Branching organoids	2.59068
0.25	Branching organoids	0.88101
0.25	Spherical organoids	1.32615
0.25	Spherical organoids	1.79323
0.25	Spherical organoids	0.242011
0.25	Spherical organoids	1.44922
0.25	Spherical organoids	1.49904
0.25	Spherical organoids	0.611526
0.25	Spherical organoids	2.39022
0.25	Spherical organoids	2.03376
0.25	Spherical organoids	0.882995
0.25	Spherical organoids	2.60229
0.25	Spherical organoids	0.350374
0.25	Spherical organoids	0.402534
0.25	Spherical organoids	1.02143
0.25	Spherical organoids	6.83661
2	Branching organoids	0.768332
2	Branching organoids	0.501662
2	Branching organoids	0.0858351
2	Branching organoids	0.749805
2	Branching organoids	0.584503
2	Branching organoids	0.534008
2	Branching organoids	1.11173
2	Branching organoids	0.80338
2	Branching organoids	0.66685
2	Branching organoids	1.37557
2	Branching organoids	0.763397
2	Branching organoids	1.17626
2	Branching organoids	3.87782
2	Branching organoids	0.308664
2	Branching organoids	0.22162
2	Branching organoids	1.2716
2	Branching organoids	0.332988
2	Branching organoids	0.818012
2	Branching organoids	1.06495
2	Branching organoids	0.953261
2	Branching organoids	0.439472
2	Branching organoids	2.22001
2	Branching organoids	1.51053
2	Branching organoids	0.865432
2	Branching organoids	0.598361
2	Branching organoids	2.30305
2	Branching organoids	4.91398
2	Branching organoids	2.02702
2	Branching organoids	0.0309963
2	Branching organoids	0.776215
2	Branching organoids	1.24341
2	Branching organoids	1.96565
2	Branching organoids	0.539263
2	Branching organoids	0.209638
2	Branching organoids	0.553236
2	Branching organoids	2.85997
2	Branching organoids	0.658723
2	Branching organoids	0.750177
2	Spherical organoids	0.537176
2	Spherical organoids	0.912876
2	Spherical organoids	1.54332
2	Spherical organoids	0.998247
2	Spherical organoids	1.03042
2	Spherical organoids	0.525202
2	Spherical organoids	1.19864
2	Spherical organoids	1.04603
2	Spherical organoids	1.49492
2	Spherical organoids	1.31174
2	Spherical organoids	1.41689
2	Spherical organoids	2.5119
2	Spherical organoids	8.11541
2	Spherical organoids	0.529232
2	Spherical organoids	2.04086
2	Spherical organoids	2.47007
2	Spherical organoids	0.44129
2	Spherical organoids	6.25055
2	Spherical organoids	9.59486
2	Spherical organoids	0.510237
2	Spherical organoids	4.32932
2	Spherical organoids	7.56297
2	Spherical organoids	4.44688
2	Spherical organoids	15.9034
2	Spherical organoids	1.47371
2	Spherical organoids	1.31637
2	Spherical organoids	6.7492
2	Spherical organoids	2.40744
4	Branching organoids	7.49728
4	Branching organoids	3.78428
4	Branching organoids	4.29265
4	Branching organoids	4.27649
4	Branching organoids	9.09699
4	Branching organoids	8.88051
4	Branching organoids	3.19426
4	Branching organoids	0.126691
4	Branching organoids	11.9183
4	Branching organoids	4.70462
4	Branching organoids	10.6462
4	Branching organoids	5.56409
4	Branching organoids	1.16727
4	Branching organoids	1.28896
4	Branching organoids	6.90974
4	Branching organoids	4.76174
4	Branching organoids	2.09195
4	Branching organoids	0.571002
4	Branching organoids	1.40459
4	Branching organoids	4.29198
4	Branching organoids	2.68508
4	Branching organoids	7.33961
4	Branching organoids	0.63006
4	Branching organoids	4.77847
4	Branching organoids	2.43639
4	Branching organoids	13.2248
4	Branching organoids	7.61067
4	Branching organoids	24.0459
4	Branching organoids	2.97792
4	Branching organoids	0.75695
4	Branching organoids	15.4753
4	Branching organoids	0.20765
4	Branching organoids	8.04885
4	Branching organoids	2.38028
4	Branching organoids	32.5003
4	Branching organoids	0.600257
4	Branching organoids	0.169287
4	Branching organoids	1.0589
4	Branching organoids	56.6125
4	Branching organoids	3.40206
4	Branching organoids	2.88565
4	Branching organoids	2.35316
4	Branching organoids	3.41011
4	Spherical organoids	1.39124
4	Spherical organoids	12.5425
4	Spherical organoids	15.0593
4	Spherical organoids	3.98352
4	Spherical organoids	16.7375
4	Spherical organoids	3.85738
4	Spherical organoids	10.5979
4	Spherical organoids	25.8506
4	Spherical organoids	16.6219
4	Spherical organoids	17.9267
4	Spherical organoids	17.5765
4	Spherical organoids	37.145
4	Spherical organoids	7.09763
4	Spherical organoids	13.9469
4	Spherical organoids	20.2249
4	Spherical organoids	6.8208
4	Spherical organoids	7.22036
4	Spherical organoids	16.4693
4	Spherical organoids	9.84778
4	Spherical organoids	6.5355
4	Spherical organoids	114.739
4	Spherical organoids	2.25512
4	Spherical organoids	15.5699
4	Spherical organoids	21.9908
4	Spherical organoids	15.4737
4	Spherical organoids	21.6885
4	Spherical organoids	8.63436
4	Spherical organoids	13.2555
4	Spherical organoids	16.1331
4	Spherical organoids	27.9515
4	Spherical organoids	10.3477
4	Spherical organoids	21.3537
4	Spherical organoids	9.59325
4	Spherical organoids	19.9143
4	Spherical organoids	25.66
4	Spherical organoids	8.24114
4	Spherical organoids	23.6355
4	Spherical organoids	11.9327
4	Spherical organoids	25.5833
4	Spherical organoids	34.3168
4	Spherical organoids	9.83176
4	Spherical organoids	17.936
4	Spherical organoids	19.2012
4	Spherical organoids	28.6969
4	Spherical organoids	9.71653
4	Spherical organoids	15.7103
4	Spherical organoids	20.8557
4	Spherical organoids	18.5254
4	Spherical organoids	13.3931
6	Branching organoids	20.7013
6	Branching organoids	26.8292
6	Branching organoids	25.2129
6	Branching organoids	33.7342
6	Branching organoids	16.9981
6	Branching organoids	21.6245
6	Branching organoids	21.7971
6	Branching organoids	20.1048
6	Branching organoids	19.5588
6	Branching organoids	21.3957
6	Branching organoids	19.6702
6	Branching organoids	29.3904
6	Branching organoids	23.0438
6	Branching organoids	22.8662
6	Branching organoids	22.1978
6	Branching organoids	21.8683
6	Branching organoids	22.4143
6	Branching organoids	18.0523
6	Branching organoids	22.2209
6	Branching organoids	26.2961
6	Branching organoids	24.468
6	Branching organoids	14.9659
6	Branching organoids	37.0833
6	Branching organoids	3.96424
6	Branching organoids	21.6064
6	Branching organoids	6.88552
6	Branching organoids	48.5943
6	Branching organoids	16.9726
6	Branching organoids	12.5639
6	Branching organoids	55.1165
6	Branching organoids	6.46515
6	Branching organoids	77.2845
6	Branching organoids	9.04672
6	Branching organoids	17.7145
6	Branching organoids	9.21183
6	Branching organoids	23.2375
6	Branching organoids	20.5434
6	Branching organoids	21.2332
6	Branching organoids	19.5617
6	Branching organoids	19.1007
6	Branching organoids	17.789
6	Branching organoids	25.0942
6	Branching organoids	22.1422
6	Branching organoids	23.2767
6	Branching organoids	16.2855
6	Branching organoids	22.2939
6	Branching organoids	24.6723
6	Branching organoids	19.8097
6	Branching organoids	20.3032
6	Branching organoids	15.5331
6	Branching organoids	16.005
6	Branching organoids	19.4399
6	Branching organoids	16.5134
6	Branching organoids	17.3239
6	Spherical organoids	37.6936
6	Spherical organoids	52.4543
6	Spherical organoids	57.0193
6	Spherical organoids	59.3889
6	Spherical organoids	38.1574
6	Spherical organoids	43.5974
6	Spherical organoids	67.0381
6	Spherical organoids	42.0603
6	Spherical organoids	51.3852
6	Spherical organoids	55.181
6	Spherical organoids	32.402
6	Spherical organoids	52.152
6	Spherical organoids	35.7845
6	Spherical organoids	48.5309
6	Spherical organoids	46.5425
6	Spherical organoids	59.1843
6	Spherical organoids	48.3637
6	Spherical organoids	55.6391
6	Spherical organoids	48.9163
6	Spherical organoids	29.7623
6	Spherical organoids	30.5296
6	Spherical organoids	31.574
6	Spherical organoids	57.4046
6	Spherical organoids	31.7263
6	Spherical organoids	41.9869
6	Spherical organoids	22.6928
6	Spherical organoids	30.0496
6	Spherical organoids	42.8203
6	Spherical organoids	44.4982
6	Spherical organoids	31.9016
6	Spherical organoids	30.0198
6	Spherical organoids	37.0817
6	Spherical organoids	39.3787
6	Spherical organoids	50.437
6	Spherical organoids	58.1923
6	Spherical organoids	46.2026
6	Spherical organoids	57.0873
6	Spherical organoids	52.0495
6	Spherical organoids	48.2506
6	Spherical organoids	70.9806
6	Spherical organoids	60.2442
6	Spherical organoids	41.954
6	Spherical organoids	40.9853
6	Spherical organoids	45.887
6	Spherical organoids	24.0721
6	Spherical organoids	36.6603
6	Spherical organoids	47.1116
6	Spherical organoids	23.8799
6	Spherical organoids	38.5523
6	Spherical organoids	26.806
6	Spherical organoids	30.341
6	Spherical organoids	22.8066
6	Spherical organoids	39.8686
6	Spherical organoids	44.2462
6	Spherical organoids	46.2793
6	Spherical organoids	44.9712
6	Spherical organoids	49.1501
6	Spherical organoids	55.4774
6	Spherical organoids	44.0581
6	Spherical organoids	43.335
6	Spherical organoids	58.9579
6	Spherical organoids	57.0575
6	Spherical organoids	60.315

## Sheet: figure 1g
growth_day	morphology	nuclei_number	log10_nuclei_number
0.25	Branching organoids	5	0.69897
0.25	Branching organoids	8	0.90309
0.25	Branching organoids	2	0.30103
0.25	Branching organoids	3	0.477121
0.25	Branching organoids	11	1.04139
0.25	Branching organoids	2	0.30103
0.25	Branching organoids	4	0.60206
0.25	Branching organoids	1	0
0.25	Branching organoids	1	0
0.25	Branching organoids	1	0
0.25	Branching organoids	1	0
0.25	Branching organoids	4	0.60206
0.25	Branching organoids	1	0
0.25	Branching organoids	2	0.30103
0.25	Branching organoids	1	0
0.25	Branching organoids	1	0
0.25	Branching organoids	1	0
0.25	Branching organoids	4	0.60206
0.25	Branching organoids	12	1.07918
0.25	Branching organoids	3	0.477121
0.25	Branching organoids	6	0.778151
0.25	Branching organoids	1	0
0.25	Branching organoids	1	0
0.25	Branching organoids	1	0
0.25	Branching organoids	4	0.60206
0.25	Branching organoids	2	0.30103
0.25	Branching organoids	12	1.07918
0.25	Branching organoids	30	1.47712
0.25	Branching organoids	13	1.11394
0.25	Branching organoids	7	0.845098
0.25	Branching organoids	2	0.30103
0.25	Branching organoids	10	1
0.25	Branching organoids	3	0.477121
0.25	Branching organoids	3	0.477121
0.25	Branching organoids	8	0.90309
0.25	Branching organoids	17	1.23045
0.25	Branching organoids	5	0.69897
0.25	Branching organoids	3	0.477121
0.25	Branching organoids	4	0.60206
0.25	Branching organoids	3	0.477121
0.25	Branching organoids	16	1.20412
0.25	Branching organoids	2	0.30103
0.25	Branching organoids	5	0.69897
0.25	Branching organoids	1	0
0.25	Branching organoids	2	0.30103
0.25	Branching organoids	2	0.30103
0.25	Branching organoids	1	0
0.25	Branching organoids	9	0.954243
0.25	Branching organoids	7	0.845098
0.25	Branching organoids	1	0
0.25	Branching organoids	4	0.60206
0.25	Branching organoids	1	0
0.25	Branching organoids	1	0
0.25	Spherical organoids	2	0.30103
0.25	Spherical organoids	1	0
0.25	Spherical organoids	4	0.60206
0.25	Spherical organoids	1	0
0.25	Spherical organoids	1	0
0.25	Spherical organoids	2	0.30103
0.25	Spherical organoids	2	0.30103
0.25	Spherical organoids	1	0
0.25	Spherical organoids	1	0
0.25	Spherical organoids	2	0.30103
0.25	Spherical organoids	2	0.30103
0.25	Spherical organoids	1	0
0.25	Spherical organoids	2	0.30103
0.25	Spherical organoids	2	0.30103
0.25	Spherical organoids	1	0
0.25	Spherical organoids	1	0
0.25	Spherical organoids	1	0
0.25	Spherical organoids	2	0.30103
0.25	Spherical organoids	2	0.30103
0.25	Spherical organoids	6	0.778151
0.25	Spherical organoids	1	0
0.25	Spherical organoids	3	0.477121
0.25	Spherical organoids	1	0
0.25	Spherical organoids	6	0.778151
0.25	Spherical organoids	1	0
0.25	Spherical organoids	1	0
0.25	Spherical organoids	2	0.30103
0.25	Spherical organoids	2	0.30103
0.25	Spherical organoids	3	0.477121
0.25	Spherical organoids	5	0.69897
0.25	Spherical organoids	2	0.30103
0.25	Spherical organoids	1	0
0.25	Spherical organoids	1	0
0.25	Spherical organoids	1	0
0.25	Spherical organoids	1	0
0.25	Spherical organoids	4	0.60206
0.25	Spherical organoids	4	0.60206
0.25	Spherical organoids	2	0.30103
0.25	Spherical organoids	3	0.477121
0.25	Spherical organoids	3	0.477121
0.25	Spherical organoids	1	0
0.25	Spherical organoids	1	0
0.25	Spherical organoids	4	0.60206
0.25	Spherical organoids	5	0.69897
0.25	Spherical organoids	6	0.778151
0.25	Spherical organoids	1	0
0.25	Spherical organoids	1	0
0.25	Spherical organoids	4	0.60206
0.25	Spherical organoids	3	0.477121
0.25	Spherical organoids	8	0.90309
0.25	Spherical organoids	2	0.30103
0.25	Spherical organoids	3	0.477121
0.25	Spherical organoids	1	0
0.25	Spherical organoids	2	0.30103
0.25	Spherical organoids	1	0
0.25	Spherical organoids	7	0.845098
2	Branching organoids	41	1.61278
2	Branching organoids	22	1.34242
2	Branching organoids	18	1.25527
2	Branching organoids	17	1.23045
2	Branching organoids	27	1.43136
2	Branching organoids	6	0.778151
2	Branching organoids	3	0.477121
2	Branching organoids	5	0.69897
2	Branching organoids	21	1.32222
2	Branching organoids	9	0.954243
2	Branching organoids	34	1.53148
2	Branching organoids	23	1.36173
2	Branching organoids	24	1.38021
2	Branching organoids	13	1.11394
2	Branching organoids	5	0.69897
2	Branching organoids	53	1.72428
2	Branching organoids	2	0.30103
2	Branching organoids	29	1.4624
2	Branching organoids	32	1.50515
2	Branching organoids	17	1.23045
2	Branching organoids	3	0.477121
2	Branching organoids	29	1.4624
2	Branching organoids	33	1.51851
2	Branching organoids	7	0.845098
2	Branching organoids	6	0.778151
2	Branching organoids	18	1.25527
2	Branching organoids	34	1.53148
2	Branching organoids	18	1.25527
2	Branching organoids	3	0.477121
2	Branching organoids	2	0.30103
2	Branching organoids	2	0.30103
2	Branching organoids	3	0.477121
2	Spherical organoids	27	1.43136
2	Spherical organoids	29	1.4624
2	Spherical organoids	18	1.25527
2	Spherical organoids	4	0.60206
2	Spherical organoids	14	1.14613
2	Spherical organoids	6	0.778151
2	Spherical organoids	17	1.23045
2	Spherical organoids	6	0.778151
2	Spherical organoids	15	1.17609
2	Spherical organoids	11	1.04139
2	Spherical organoids	8	0.90309
2	Spherical organoids	7	0.845098
2	Spherical organoids	4	0.60206
2	Spherical organoids	8	0.90309
2	Spherical organoids	14	1.14613
2	Spherical organoids	11	1.04139
2	Spherical organoids	4	0.60206
2	Spherical organoids	8	0.90309
2	Spherical organoids	2	0.30103
2	Spherical organoids	25	1.39794
2	Spherical organoids	8	0.90309
2	Spherical organoids	12	1.07918
2	Spherical organoids	4	0.60206
2	Spherical organoids	4	0.60206
2	Spherical organoids	9	0.954243
2	Spherical organoids	2	0.30103
2	Spherical organoids	10	1
2	Spherical organoids	2	0.30103
4	Branching organoids	96	1.98227
4	Branching organoids	37	1.5682
4	Branching organoids	44	1.64345
4	Branching organoids	95	1.97772
4	Branching organoids	31	1.49136
4	Branching organoids	55	1.74036
4	Branching organoids	77	1.88649
4	Branching organoids	93	1.96848
4	Branching organoids	15	1.17609
4	Branching organoids	135	2.13033
4	Branching organoids	12	1.07918
4	Branching organoids	53	1.72428
4	Branching organoids	50	1.69897
4	Branching organoids	41	1.61278
4	Branching organoids	132	2.12057
4	Branching organoids	49	1.6902
4	Branching organoids	38	1.57978
4	Branching organoids	24	1.38021
4	Branching organoids	4	0.60206
4	Branching organoids	46	1.66276
4	Branching organoids	222	2.34635
4	Branching organoids	21	1.32222
4	Branching organoids	80	1.90309
4	Branching organoids	66	1.81954
4	Branching organoids	24	1.38021
4	Branching organoids	20	1.30103
4	Branching organoids	16	1.20412
4	Branching organoids	48	1.68124
4	Branching organoids	98	1.99123
4	Branching organoids	81	1.90849
4	Branching organoids	54	1.73239
4	Branching organoids	106	2.02531
4	Branching organoids	38	1.57978
4	Branching organoids	171	2.233
4	Branching organoids	115	2.0607
4	Branching organoids	54	1.73239
4	Branching organoids	148	2.17026
4	Branching organoids	26	1.41497
4	Branching organoids	39	1.59106
4	Branching organoids	71	1.85126
4	Branching organoids	77	1.88649
4	Branching organoids	12	1.07918
4	Branching organoids	12	1.07918
4	Branching organoids	21	1.32222
4	Branching organoids	45	1.65321
4	Branching organoids	91	1.95904
4	Branching organoids	121	2.08279
4	Branching organoids	17	1.23045
4	Branching organoids	12	1.07918
4	Branching organoids	82	1.91381
4	Branching organoids	180	2.25527
4	Branching organoids	55	1.74036
4	Branching organoids	2321	3.36568
4	Branching organoids	584	2.76641
4	Branching organoids	846	2.92737
4	Branching organoids	589	2.77012
4	Branching organoids	4462	3.64953
4	Branching organoids	4796	3.68088
4	Branching organoids	1059	3.0249
4	Branching organoids	746	2.87274
4	Branching organoids	1109	3.04493
4	Branching organoids	264	2.4216
4	Branching organoids	621	2.79309
4	Branching organoids	549	2.73957
4	Branching organoids	211	2.32428
4	Branching organoids	432	2.63548
4	Branching organoids	293	2.46687
4	Branching organoids	5544	3.74382
4	Branching organoids	188	2.27416
4	Branching organoids	437	2.64048
4	Branching organoids	285	2.45484
4	Branching organoids	1757	3.24477
4	Spherical organoids	15	1.17609
4	Spherical organoids	60	1.77815
4	Spherical organoids	38	1.57978
4	Spherical organoids	35	1.54407
4	Spherical organoids	25	1.39794
4	Spherical organoids	46	1.66276
4	Spherical organoids	27	1.43136
4	Spherical organoids	12	1.07918
4	Spherical organoids	43	1.63347
4	Spherical organoids	22	1.34242
4	Spherical organoids	23	1.36173
4	Spherical organoids	49	1.6902
4	Spherical organoids	21	1.32222
4	Spherical organoids	43	1.63347
4	Spherical organoids	33	1.51851
4	Spherical organoids	20	1.30103
4	Spherical organoids	20	1.30103
4	Spherical organoids	49	1.6902
4	Spherical organoids	52	1.716
4	Spherical organoids	37	1.5682
4	Spherical organoids	22	1.34242
4	Spherical organoids	13	1.11394
4	Spherical organoids	62	1.79239
4	Spherical organoids	45	1.65321
4	Spherical organoids	45	1.65321
4	Spherical organoids	31	1.49136
4	Spherical organoids	71	1.85126
4	Spherical organoids	59	1.77085
4	Spherical organoids	71	1.85126
4	Spherical organoids	48	1.68124
4	Spherical organoids	20	1.30103
4	Spherical organoids	59	1.77085
4	Spherical organoids	27	1.43136
4	Spherical organoids	10	1
4	Spherical organoids	28	1.44716
4	Spherical organoids	32	1.50515
4	Spherical organoids	31	1.49136
4	Spherical organoids	37	1.5682
4	Spherical organoids	52	1.716
4	Spherical organoids	68	1.83251
4	Spherical organoids	42	1.62325
4	Spherical organoids	48	1.68124
4	Spherical organoids	64	1.80618
4	Spherical organoids	69	1.83885
4	Spherical organoids	65	1.81291
4	Spherical organoids	10	1
4	Spherical organoids	29	1.4624
4	Spherical organoids	30	1.47712
4	Spherical organoids	24	1.38021
4	Spherical organoids	39	1.59106
6	Branching organoids	4405	3.64395
6	Branching organoids	631	2.80003
6	Branching organoids	979	2.99078
6	Branching organoids	515	2.71181
6	Branching organoids	1417	3.15137
6	Branching organoids	186	2.26951
6	Branching organoids	263	2.41996
6	Branching organoids	206	2.31387
6	Branching organoids	384	2.58433
6	Branching organoids	1168	3.06744
6	Branching organoids	1349	3.13001
6	Branching organoids	276	2.44091
6	Branching organoids	962	2.98318
6	Branching organoids	184	2.26482
6	Branching organoids	1320	3.12057
6	Branching organoids	459	2.66181
6	Branching organoids	1097	3.04021
6	Branching organoids	1863	3.27021
6	Branching organoids	1816	3.25912
6	Branching organoids	3288	3.51693
6	Branching organoids	3212	3.50678
6	Branching organoids	3067	3.48671
6	Branching organoids	3395	3.53084
6	Branching organoids	2835	3.45255
6	Branching organoids	249	2.3962
6	Branching organoids	1406	3.14799
6	Branching organoids	5015	3.70027
6	Branching organoids	2405	3.38112
6	Branching organoids	754	2.87737
6	Branching organoids	1791	3.2531
6	Branching organoids	1635	3.21352
6	Branching organoids	3901	3.59118
6	Branching organoids	1507	3.17811
6	Branching organoids	1764	3.2465
6	Branching organoids	2492	3.39655
6	Branching organoids	2721	3.43473
6	Spherical organoids	191	2.28103
6	Spherical organoids	308	2.48855
6	Spherical organoids	527	2.72181
6	Spherical organoids	1317	3.11959
6	Spherical organoids	204	2.30963
6	Spherical organoids	152	2.18184
6	Spherical organoids	1563	3.19396
6	Spherical organoids	140	2.14613
6	Spherical organoids	251	2.39967
6	Spherical organoids	596	2.77525
6	Spherical organoids	129	2.11059
6	Spherical organoids	211	2.32428
6	Spherical organoids	197	2.29447
6	Spherical organoids	421	2.62428
6	Spherical organoids	809	2.90795
6	Spherical organoids	1361	3.13386
6	Spherical organoids	286	2.45637
6	Spherical organoids	476	2.67761
6	Spherical organoids	191	2.28103
6	Spherical organoids	159	2.2014
6	Spherical organoids	113	2.05308
6	Spherical organoids	165	2.21748
6	Spherical organoids	973	2.98811
6	Spherical organoids	254	2.40483
6	Spherical organoids	381	2.58092
6	Spherical organoids	166	2.22011
6	Spherical organoids	163	2.21219
6	Spherical organoids	405	2.60746
6	Spherical organoids	182	2.26007
6	Spherical organoids	197	2.29447
6	Spherical organoids	167	2.22272
6	Spherical organoids	238	2.37658
6	Spherical organoids	167	2.22272
6	Spherical organoids	203	2.3075
6	Spherical organoids	609	2.78462
6	Spherical organoids	357	2.55267
6	Spherical organoids	384	2.58433
6	Spherical organoids	579	2.76268
6	Spherical organoids	288	2.45939
6	Spherical organoids	1433	3.15625
6	Spherical organoids	684	2.83506
6	Spherical organoids	243	2.38561
6	Spherical organoids	539	2.73159
6	Spherical organoids	456	2.65896
6	Spherical organoids	240	2.38021
6	Spherical organoids	659	2.81889
6	Spherical organoids	137	2.13672
6	Spherical organoids	141	2.14922
6	Spherical organoids	154	2.18752
6	Spherical organoids	155	2.19033
6	Spherical organoids	145	2.16137
6	Spherical organoids	114	2.0569
6	Spherical organoids	199	2.29885
6	Spherical organoids	409	2.61172
6	Spherical organoids	376	2.57519
6	Spherical organoids	216	2.33445
6	Spherical organoids	453	2.6561
6	Spherical organoids	173	2.23805
6	Spherical organoids	229	2.35984
6	Spherical organoids	370	2.5682
6	Spherical organoids	627	2.79727
6	Spherical organoids	1563	3.19396
6	Spherical organoids	967	2.98543
6	Spherical organoids	223	2.3483
6	Spherical organoids	300	2.47712
6	Spherical organoids	260	2.41497
6	Spherical organoids	219	2.34044
6	Spherical organoids	402	2.60423
6	Spherical organoids	196	2.29226
6	Spherical organoids	306	2.48572
6	Spherical organoids	181	2.25768
6	Spherical organoids	535	2.72835
6	Spherical organoids	446	2.64933
6	Spherical organoids	334	2.52375
6	Spherical organoids	293	2.46687
6	Spherical organoids	319	2.50379
6	Spherical organoids	363	2.55991
6	Spherical organoids	295	2.46982
6	Spherical organoids	229	2.35984
6	Spherical organoids	299	2.47567
6	Spherical organoids	347	2.54033
6	Spherical organoids	337	2.52763
6	Spherical organoids	416	2.61909
6	Spherical organoids	484	2.68485

## Sheet: figure 1h
morphology	nuclei_number_cuberoot	lumen_sa_sqrt_over_vol_cuberoot
Branching organoids	1.66667	2.01866
Branching organoids	2.66667	4.69708
Branching organoids	1.33333	3.56004
Branching organoids	0.333333	3.28206
Branching organoids	0.333333	3.36518
Branching organoids	1	2.41501
Branching organoids	1.33333	2.02555
Branching organoids	0.666667	3.71232
Branching organoids	10	2.05913
Branching organoids	2.33333	3.69007
Branching organoids	0.666667	2.03784
Branching organoids	3.33333	3.67982
Branching organoids	1	2.63778
Branching organoids	1	2.73979
Branching organoids	1.33333	2.54614
Branching organoids	1	1.92992
Branching organoids	5.33333	2.65983
Branching organoids	13.6667	2.07581
Branching organoids	7.33333	3.67516
Branching organoids	6	3.25667
Branching organoids	5.66667	2.91712
Branching organoids	9	1.72667
Branching organoids	2	3.50074
Branching organoids	1	2.46172
Branching organoids	1.66667	3.10208
Branching organoids	7	3.23217
Branching organoids	3	1.81898
Branching organoids	11.3333	2.65963
Branching organoids	7.66667	1.98644
Branching organoids	8	0.940043
Branching organoids	4.33333	2.69634
Branching organoids	1.66667	5.0942
Branching organoids	17.6667	2.18944
Branching organoids	0.666667	3.11567
Branching organoids	9.66667	2.09263
Branching organoids	10.6667	1.98848
Branching organoids	5.66667	1.73413
Branching organoids	1	4.67279
Branching organoids	9.66667	0.981982
Branching organoids	11	1.5672
Branching organoids	2.33333	2.38195
Branching organoids	2	2.92279
Branching organoids	6	1.51122
Branching organoids	11.3333	0.76953
Branching organoids	6	2.02651
Branching organoids	1	8.03571
Branching organoids	0.666667	4.13427
Branching organoids	0.666667	3.70169
Branching organoids	1	2.47399
Branching organoids	14.6667	0.864214
Branching organoids	10.3333	1.15643
Branching organoids	18.3333	0.782259
Branching organoids	31	0.931156
Branching organoids	5	1.26704
Branching organoids	17.6667	0.670585
Branching organoids	16.6667	1.07238
Branching organoids	13.6667	0.720403
Branching organoids	44	0.787569
Branching organoids	16.3333	0.684793
Branching organoids	12.6667	0.886338
Branching organoids	8	1.73143
Branching organoids	1.33333	3.61043
Branching organoids	15.3333	0.797933
Branching organoids	74	0.606644
Branching organoids	7	1.74525
Branching organoids	26.6667	1.95744
Branching organoids	22	1.3097
Branching organoids	8	1.25292
Branching organoids	6.66667	1.93786
Branching organoids	5.33333	1.12372
Branching organoids	16	1.92673
Branching organoids	32.6667	0.966243
Branching organoids	27	1.19714
Branching organoids	18	0.718984
Branching organoids	35.3333	0.685151
Branching organoids	12.6667	0.6433
Branching organoids	57	1.07278
Branching organoids	38.3333	2.01243
Branching organoids	18	0.698879
Branching organoids	8.66667	2.90147
Branching organoids	13	0.836241
Branching organoids	23.6667	2.40334
Branching organoids	25.6667	0.472701
Branching organoids	4	1.70779
Branching organoids	4	3.59638
Branching organoids	7	1.68021
Branching organoids	15	0.682274
Branching organoids	30.3333	1.40519
Branching organoids	40.3333	0.974033
Branching organoids	4	2.00062
Branching organoids	27.3333	1.06712
Spherical organoids	0.666667	3.56629
Spherical organoids	0.666667	3.53558
Spherical organoids	1.66667	4.98519
Spherical organoids	0.666667	5.58577
Spherical organoids	1.33333	3.00504
Spherical organoids	1.33333	5.51172
Spherical organoids	0.666667	3.08787
Spherical organoids	1	3.3526
Spherical organoids	1	4.80598
Spherical organoids	1.33333	2.74016
Spherical organoids	2	4.65827
Spherical organoids	1	4.957
Spherical organoids	0.666667	4.52684
Spherical organoids	0.666667	2.37042
Spherical organoids	9	3.15763
Spherical organoids	9.66667	1.70246
Spherical organoids	6	1.88296
Spherical organoids	1.33333	3.08778
Spherical organoids	4.66667	2.19112
Spherical organoids	2	3.44602
Spherical organoids	5.66667	2.21079
Spherical organoids	2	3.12183
Spherical organoids	5	2.30665
Spherical organoids	3.66667	2.63953
Spherical organoids	2.66667	2.53269
Spherical organoids	2.33333	1.79595
Spherical organoids	1.33333	1.26293
Spherical organoids	2.66667	3.12565
Spherical organoids	4.66667	1.95117
Spherical organoids	3.66667	1.53513
Spherical organoids	1.33333	4.5739
Spherical organoids	2.66667	1.19109
Spherical organoids	0.666667	1.29355
Spherical organoids	8.33333	2.77606
Spherical organoids	2.66667	1.52635
Spherical organoids	4	1.00788
Spherical organoids	1.33333	1.50468
Spherical organoids	1.33333	1.05805
Spherical organoids	3	2.15752
Spherical organoids	0.666667	3.86534
Spherical organoids	3.33333	1.1629
Spherical organoids	0.666667	3.29545
Spherical organoids	5	1.79879
Spherical organoids	20	0.47087
Spherical organoids	11.6667	0.584471
Spherical organoids	8.33333	1.08289
Spherical organoids	15.3333	0.510263
Spherical organoids	9	1.08283
Spherical organoids	4	0.949032
Spherical organoids	14.3333	0.45175
Spherical organoids	7.33333	0.593278
Spherical organoids	7.66667	0.761512
Spherical organoids	16.3333	0.523692
Spherical organoids	7	0.679802
Spherical organoids	14.3333	0.869497
Spherical organoids	11	0.74071
Spherical organoids	6.66667	0.749393
Spherical organoids	6.66667	1.13702
Spherical organoids	16.3333	0.880475
Spherical organoids	17.3333	0.696574
Spherical organoids	12.3333	0.832235
Spherical organoids	7.33333	1.09886
Spherical organoids	4.33333	0.484458
Spherical organoids	20.6667	0.970306
Spherical organoids	15	0.732633
Spherical organoids	15	0.596101
Spherical organoids	10.3333	0.713616
Spherical organoids	23.6667	0.480876
Spherical organoids	19.6667	0.670946
Spherical organoids	23.6667	0.590514
Spherical organoids	16	0.605313
Spherical organoids	6.66667	0.682703
Spherical organoids	19.6667	0.606083
Spherical organoids	9	0.583614
Spherical organoids	3.33333	1.21863
Spherical organoids	9.33333	0.665562
Spherical organoids	10.6667	0.555973
Spherical organoids	10.3333	0.87066
Spherical organoids	12.3333	0.712889
Spherical organoids	17.3333	0.583138
Spherical organoids	22.6667	0.410695
Spherical organoids	14	0.434178
Spherical organoids	16	0.651497
Spherical organoids	21.3333	0.472149
Spherical organoids	23	0.436927
Spherical organoids	21.6667	0.410657
Spherical organoids	3.33333	1.02325
Spherical organoids	9.66667	0.615123
Spherical organoids	10	0.541215
Spherical organoids	8	0.676108
Spherical organoids	13	0.6626

## Sheet: figure 2d
lumen number
	tauV
xi	1	10	20	30	40	50	60	70	80	90
0.1	1	0	0	0	1	1	2	1	2	3
0.12	5	3	1	3	9	7	5	8	6	6
0.14	4	6	4	12	12	9	7	6	4	4
0.16	7	9	13	12	8	3	6	4	5	3
0.18	6	9	3	9	6	2	2	2	2	2
0.2	4	8	1	2	1	3	1	1	1	1
0.22	3	1	2	1	1	1	1	1	1	1
0.24	3	1	1	1	3	1	1	1	1	1
0.26	2	1	1	1	1	1	1	1	1	1
0.28	1	1	1	1	1	1	1	1	1	1
0.3	1	1	1	1	1	1	1	1	1	1
0.32	1	1	1	1	1	1	1	1	1	1
lumen occupancy
	tauV
xi	1	10	20	30	40	50	60	70	80	90
0.1	0.0822938	0.0450506	0.00974339	0.0319384	0.0208021	0.0355623	0.0610642	0.0523881	0.0730583	0.093353
0.12	0.113415	0.0772687	0.0448246	0.0512234	0.125894	0.133438	0.150804	0.224529	0.231386	0.267002
0.14	0.160805	0.144418	0.0933635	0.147254	0.20118	0.225825	0.26927	0.361478	0.400796	0.398476
0.16	0.178131	0.173393	0.2	0.266525	0.330243	0.398603	0.418121	0.446507	0.465811	0.525981
0.18	0.198103	0.246717	0.294279	0.338117	0.393211	0.464958	0.506782	0.529627	0.562185	0.587639
0.2	0.262107	0.288834	0.361949	0.419315	0.470893	0.507335	0.54645	0.591844	0.609775	0.643287
0.22	0.281107	0.348609	0.402596	0.461806	0.514291	0.563183	0.595881	0.635775	0.656432	0.619377
0.24	0.323678	0.367734	0.443557	0.511087	0.550106	0.59705	0.63844	0.671227	0.695528	0.729294
0.26	0.347786	0.398127	0.475815	0.541268	0.591291	0.636301	0.68377	0.7172	0.737839	0.655543
0.28	0.390235	0.426204	0.516088	0.575759	0.632993	0.683664	0.726014	0.598395	0.592901	0.577932
0.3	0.387404	0.454008	0.548206	0.618043	0.667688	0.728966	0.568729	0.574753	0.60812	0.54204
0.32	0.412651	0.489734	0.573953	0.662237	0.713006	0.750455	0.578662	0.594861	0.603454	0.617578

## Sheet: figure 2f
growth_hour	morphology	edu_dapi_ratio
6	Branching organoids	0
6	Branching organoids	0.17
6	Branching organoids	0.25
6	Branching organoids	0
6	Branching organoids	0
6	Branching organoids	0.44
6	Branching organoids	0.5
6	Branching organoids	0.29
6	Branching organoids	0
6	Branching organoids	0
6	Branching organoids	0
6	Branching organoids	0
6	Branching organoids	0
6	Branching organoids	0.4
6	Branching organoids	0.17
6	Branching organoids	0
6	Branching organoids	0
6	Spherical organoids	0.4
6	Spherical organoids	0
6	Spherical organoids	0.25
6	Spherical organoids	0
6	Spherical organoids	0.4
6	Spherical organoids	0
6	Spherical organoids	0.14
6	Spherical organoids	0.17
6	Spherical organoids	0.33
6	Spherical organoids	0
6	Spherical organoids	0
6	Spherical organoids	0.14
6	Spherical organoids	0
6	Spherical organoids	0
6	Spherical organoids	0
6	Spherical organoids	0
6	Spherical organoids	0
6	Spherical organoids	0
6	Spherical organoids	0.33
6	Spherical organoids	0
6	Spherical organoids	0
6	Spherical organoids	0.5
6	Spherical organoids	0.25
6	Spherical organoids	0.25
6	Spherical organoids	0.4
6	Spherical organoids	0
6	Spherical organoids	0.2
6	Spherical organoids	0.2
6	Spherical organoids	0
6	Spherical organoids	0
6	Spherical organoids	0
6	Spherical organoids	0.36
6	Spherical organoids	0.2
6	Spherical organoids	0.2
6	Spherical organoids	0
6	Spherical organoids	0.33
6	Spherical organoids	0.33
6	Spherical organoids	0
6	Spherical organoids	0.2
6	Spherical organoids	0.5
6	Spherical organoids	0
6	Spherical organoids	0
6	Spherical organoids	0.33
24	Branching organoids	0.02
24	Branching organoids	0.09
24	Branching organoids	0.28
24	Branching organoids	0.32
24	Branching organoids	0.41
24	Branching organoids	0.35
24	Branching organoids	0.54
24	Branching organoids	0.79
24	Branching organoids	0.41
24	Branching organoids	0.44
24	Branching organoids	0.43
24	Branching organoids	0.33
24	Branching organoids	0.2
24	Spherical organoids	0.38
24	Spherical organoids	0
24	Spherical organoids	0.22
24	Spherical organoids	0.38
24	Spherical organoids	0.33
24	Spherical organoids	0.55
24	Spherical organoids	0.61
24	Spherical organoids	0.13
24	Spherical organoids	0.67
24	Spherical organoids	0.43
24	Spherical organoids	0.7
24	Spherical organoids	0.5
24	Spherical organoids	0
24	Spherical organoids	0.25
24	Spherical organoids	0.67
24	Spherical organoids	0.6
24	Spherical organoids	0.45
24	Spherical organoids	0
24	Spherical organoids	0.45
24	Spherical organoids	0.38
24	Spherical organoids	0.44
24	Spherical organoids	0
24	Spherical organoids	0
24	Spherical organoids	0.31
24	Spherical organoids	0.35
24	Spherical organoids	0.33
24	Spherical organoids	0.18
24	Spherical organoids	0.67
24	Spherical organoids	0.25
24	Spherical organoids	0.44
24	Spherical organoids	0.19
24	Spherical organoids	0.11
24	Spherical organoids	0.21
48	Branching organoids	0.56
48	Branching organoids	0.33
48	Branching organoids	0
48	Branching organoids	0.57
48	Branching organoids	0.56
48	Branching organoids	0.63
48	Branching organoids	0.5
48	Branching organoids	0.55
48	Branching organoids	0.67
48	Branching organoids	0.45
48	Branching organoids	0.61
48	Branching organoids	0.47
48	Branching organoids	0.64
48	Branching organoids	0.4
48	Branching organoids	0.5
48	Branching organoids	0.62
48	Branching organoids	0.62
48	Branching organoids	0.27
48	Branching organoids	0.56
48	Branching organoids	0.54
48	Branching organoids	0.56
48	Branching organoids	0.73
48	Spherical organoids	0.35
48	Spherical organoids	0.2
48	Spherical organoids	0.33
48	Spherical organoids	0.5
48	Spherical organoids	0.13
48	Spherical organoids	0.31
48	Spherical organoids	0.07
96	Branching organoids	0.391642
96	Branching organoids	0.464041
96	Branching organoids	0.473995
96	Branching organoids	0.762309
96	Branching organoids	0.342896
96	Branching organoids	0.311927
96	Branching organoids	0.423041
96	Branching organoids	0.544236
96	Branching organoids	0.519387
96	Branching organoids	0.625
96	Branching organoids	0.318836
96	Branching organoids	0.188392
96	Branching organoids	0.346216
96	Branching organoids	0.655738
96	Branching organoids	0.587678
96	Branching organoids	0.342593
96	Branching organoids	0.0936546
96	Branching organoids	0.224026
96	Branching organoids	0.446224
96	Branching organoids	0.346044
96	Spherical organoids	0.235294
96	Spherical organoids	0.3125
96	Spherical organoids	0.263889
96	Spherical organoids	0.231884
96	Spherical organoids	0.142454
96	Spherical organoids	0.185759
96	Spherical organoids	0.213256
96	Spherical organoids	0.296296
96	Spherical organoids	0.317757
96	Spherical organoids	0.25
96	Spherical organoids	0.195122
96	Spherical organoids	0.2
96	Spherical organoids	0.170588
96	Spherical organoids	0.243243
96	Spherical organoids	0.231561
96	Spherical organoids	0.470588
96	Spherical organoids	0.388889
96	Spherical organoids	0.470588
96	Spherical organoids	0.378641
96	Spherical organoids	0.26087
96	Spherical organoids	0.325301
96	Spherical organoids	0.216216
96	Spherical organoids	0.0649351
96	Spherical organoids	0.0655172
96	Spherical organoids	0.181034

## Sheet: figure 2g
morphology	growth_hours	nuclei_number
Spherical organoids	6	2		system	growth_hours	nuclei_number_mean	hours_difference	doubling_time	day_intervals
Spherical organoids	6	1		Branching organoids	48	17.4688
Spherical organoids	6	4		Branching organoids	96	107	48	18.3561	48-96 hrs
Spherical organoids	6	1		Spherical organoids	48	10.3214
Spherical organoids	6	1		Spherical organoids	96	38.42	48	25.3119	48-96 hrs
Spherical organoids	6	2
Spherical organoids	6	2
Spherical organoids	6	1
Spherical organoids	6	1
Spherical organoids	6	2
Spherical organoids	6	2
Spherical organoids	6	1
Spherical organoids	6	2
Spherical organoids	6	2
Spherical organoids	6	1
Spherical organoids	6	1
Spherical organoids	6	1
Spherical organoids	6	2
Spherical organoids	6	2
Spherical organoids	6	6
Spherical organoids	6	1
Spherical organoids	6	3
Spherical organoids	6	1
Spherical organoids	6	6
Spherical organoids	6	1
Spherical organoids	6	1
Spherical organoids	6	2
Spherical organoids	6	2
Spherical organoids	6	3
Spherical organoids	6	5
Spherical organoids	6	2
Spherical organoids	6	1
Spherical organoids	6	1
Spherical organoids	6	1
Spherical organoids	6	1
Spherical organoids	6	4
Spherical organoids	6	4
Spherical organoids	6	2
Spherical organoids	6	3
Spherical organoids	6	3
Spherical organoids	6	1
Spherical organoids	6	1
Spherical organoids	6	4
Spherical organoids	6	5
Spherical organoids	6	6
Spherical organoids	6	1
Spherical organoids	6	1
Spherical organoids	6	4
Spherical organoids	6	3
Spherical organoids	6	8
Spherical organoids	6	2
Spherical organoids	6	3
Spherical organoids	6	1
Spherical organoids	6	2
Spherical organoids	6	1
Spherical organoids	6	7
Branching organoids	6	5
Branching organoids	6	8
Branching organoids	6	2
Branching organoids	6	3
Branching organoids	6	11
Branching organoids	6	2
Branching organoids	6	4
Branching organoids	6	1
Branching organoids	6	1
Branching organoids	6	1
Branching organoids	6	1
Branching organoids	6	4
Branching organoids	6	1
Branching organoids	6	2
Branching organoids	6	1
Branching organoids	6	1
Branching organoids	6	1
Branching organoids	6	4
Branching organoids	6	12
Branching organoids	6	3
Branching organoids	6	6
Branching organoids	6	1
Branching organoids	6	1
Branching organoids	6	1
Branching organoids	6	4
Branching organoids	6	2
Branching organoids	6	12
Branching organoids	6	30
Branching organoids	6	13
Branching organoids	6	7
Branching organoids	6	2
Branching organoids	6	10
Branching organoids	6	3
Branching organoids	6	3
Branching organoids	6	8
Branching organoids	6	17
Branching organoids	6	5
Branching organoids	6	3
Branching organoids	6	4
Branching organoids	6	3
Branching organoids	6	16
Branching organoids	6	2
Branching organoids	6	5
Branching organoids	6	1
Branching organoids	6	2
Branching organoids	6	2
Branching organoids	6	1
Branching organoids	6	9
Branching organoids	6	7
Branching organoids	6	1
Branching organoids	6	4
Branching organoids	6	1
Branching organoids	6	1
Spherical organoids	48	27
Spherical organoids	48	29
Spherical organoids	48	18
Spherical organoids	48	4
Spherical organoids	48	14
Spherical organoids	48	6
Spherical organoids	48	17
Spherical organoids	48	6
Spherical organoids	48	15
Spherical organoids	48	11
Spherical organoids	48	8
Spherical organoids	48	7
Spherical organoids	48	4
Spherical organoids	48	8
Spherical organoids	48	14
Spherical organoids	48	11
Spherical organoids	48	4
Spherical organoids	48	8
Spherical organoids	48	2
Spherical organoids	48	25
Spherical organoids	48	8
Spherical organoids	48	12
Spherical organoids	48	4
Spherical organoids	48	4
Spherical organoids	48	9
Spherical organoids	48	2
Spherical organoids	48	10
Spherical organoids	48	2
Branching organoids	48	41
Branching organoids	48	22
Branching organoids	48	18
Branching organoids	48	17
Branching organoids	48	27
Branching organoids	48	6
Branching organoids	48	3
Branching organoids	48	5
Branching organoids	48	21
Branching organoids	48	9
Branching organoids	48	34
Branching organoids	48	23
Branching organoids	48	24
Branching organoids	48	13
Branching organoids	48	5
Branching organoids	48	53
Branching organoids	48	2
Branching organoids	48	29
Branching organoids	48	32
Branching organoids	48	17
Branching organoids	48	3
Branching organoids	48	29
Branching organoids	48	33
Branching organoids	48	7
Branching organoids	48	6
Branching organoids	48	18
Branching organoids	48	34
Branching organoids	48	18
Branching organoids	48	3
Branching organoids	48	2
Branching organoids	48	2
Branching organoids	48	3
Spherical organoids	96	15
Spherical organoids	96	60
Spherical organoids	96	38
Spherical organoids	96	35
Spherical organoids	96	25
Spherical organoids	96	46
Spherical organoids	96	27
Spherical organoids	96	12
Spherical organoids	96	43
Spherical organoids	96	22
Spherical organoids	96	23
Spherical organoids	96	49
Spherical organoids	96	21
Spherical organoids	96	43
Spherical organoids	96	33
Spherical organoids	96	20
Spherical organoids	96	20
Spherical organoids	96	49
Spherical organoids	96	52
Spherical organoids	96	37
Spherical organoids	96	22
Spherical organoids	96	13
Spherical organoids	96	62
Spherical organoids	96	45
Spherical organoids	96	45
Spherical organoids	96	31
Spherical organoids	96	71
Spherical organoids	96	59
Spherical organoids	96	71
Spherical organoids	96	48
Spherical organoids	96	20
Spherical organoids	96	59
Spherical organoids	96	27
Spherical organoids	96	10
Spherical organoids	96	28
Spherical organoids	96	32
Spherical organoids	96	31
Spherical organoids	96	37
Spherical organoids	96	52
Spherical organoids	96	68
Spherical organoids	96	42
Spherical organoids	96	48
Spherical organoids	96	64
Spherical organoids	96	69
Spherical organoids	96	65
Spherical organoids	96	10
Spherical organoids	96	29
Spherical organoids	96	30
Spherical organoids	96	24
Spherical organoids	96	39
Branching organoids	96	96
Branching organoids	96	37
Branching organoids	96	44
Branching organoids	96	95
Branching organoids	96	31
Branching organoids	96	55
Branching organoids	96	77
Branching organoids	96	93
Branching organoids	96	15
Branching organoids	96	135
Branching organoids	96	12
Branching organoids	96	53
Branching organoids	96	50
Branching organoids	96	41
Branching organoids	96	132
Branching organoids	96	49
Branching organoids	96	38
Branching organoids	96	24
Branching organoids	96	4
Branching organoids	96	46
Branching organoids	96	222
Branching organoids	96	21
Branching organoids	96	80
Branching organoids	96	66
Branching organoids	96	24
Branching organoids	96	20
Branching organoids	96	16
Branching organoids	96	48
Branching organoids	96	98
Branching organoids	96	81
Branching organoids	96	54
Branching organoids	96	106
Branching organoids	96	38
Branching organoids	96	171
Branching organoids	96	115
Branching organoids	96	54
Branching organoids	96	148
Branching organoids	96	26
Branching organoids	96	39
Branching organoids	96	71
Branching organoids	96	77
Branching organoids	96	12
Branching organoids	96	12
Branching organoids	96	21
Branching organoids	96	45
Branching organoids	96	91
Branching organoids	96	121
Branching organoids	96	17
Branching organoids	96	12
Branching organoids	96	82
Branching organoids	96	180
Branching organoids	96	55
Branching organoids	96	2321

## Sheet: figure 2j
system	condition	timepoint	sec	lumen surface_area (micrometer ^ 2)	lumen volume (um^3)	bleach_height_pixel	conduit diameter (micrometer)	Flow um^3/s	Flow in m3/s	n Viscoity Pa*s	monolayer thickness (micrometer)	conduit radius (in meters)	dP [Pa]
Branching organoid	control	pre-ablation	0	8865.97	53701.5					0.00206
Branching organoid	control	post-ablation	16.5	6265.63	34226.8	10	3.54	1180.29	1.18e-15	0.00206	1.23e-05	1.77e-06	7.3
Branching organoid	control	pre-ablation	0	1911.69	7073.91					0.00206
Branching organoid	control	post-ablation	9.7	2082	8016	15	4.85	-97.1231	-9.71e-17	0.00206	1.83e-05	2.425e-06	-0.254
Branching organoid	control	pre-ablation	0	4650.35	23277.2					0.00206
Branching organoid	control	post-ablation	9.7	3608.55	15931.1	20	5.74	757.329	7.57e-16	0.00206	1.396e-05	2.87e-06	0.769
Branching organoid	control	pre-ablation	0	5551.4	31797.5					0.00206
Branching organoid	control	post-ablation	9.7	4415	23030.5	15	4.41	903.815	9.04e-16	0.00206	4.86e-06	2.205e-06	0.917
Branching organoid	control	pre-ablation	0	3350.32	15212.7					0.00206
Branching organoid	control	post-ablation	9.7	2883.48	12501.3	15	4.41	279.523	2.8e-16	0.00206	1.19e-05	2.205e-06	0.696
Branching organoid	control	pre-ablation	0	2891.5	12058					0.00206
Branching organoid	control	post-ablation	9.7	2625.65	9969.85	15	3.97	215.273	2.15e-16	0.00206	1.705e-05	1.985e-06	1.17
Branching organoid	control	pre-ablation	0	3353.2	16139.7					0.00206
Branching organoid	control	post-ablation	9.7	3272.43	15469.3	15	5.29	69.1115	6.91e-17	0.00206	1.486e-05	2.645e-06	0.104
Branching organoid	control	pre-ablation	0	4583.08	19854					0.00206
Branching organoid	control	post-ablation	9.7	3116	11765	15	5.74	833.918	8.34e-16	0.00206	7.97e-06	2.87e-06	0.484
Branching organoid	control	pre-ablation	0	2746.3	10795.7					0.00206
Branching organoid	control	post-ablation	9.7	2361.2	8409	11	4.85	246.052	2.46e-16	0.00206	7.7e-06	2.425e-06	0.27
Branching organoid	control	pre-ablation	0	2023.51	7161					0.00206
Branching organoid	control	post-ablation	9.7	1721.15	5505.2	5	3.53	170.701	1.71e-16	0.00206	4.86e-06	1.765e-06	0.423
Branching organoid	control	pre-ablation	0	2902	10976.6					0.00206
Branching organoid	control	post-ablation	19.2	2404.6	9292.2	10	5.29	87.7271	8.77e-17	0.00206	1.85e-05	2.645e-06	0.164
Branching organoid	control	pre-ablation	0	2609.9	8232.9					0.00206
Branching organoid	control	post-ablation	1.9	2148.2	6933.13	10	5.29	684.089	6.84e-16	0.00206	1.3e-05	2.645e-06	0.897
Branching organoid	control	pre-ablation	0	2318.5	9718					0.00206
Branching organoid	control	post-ablation	1.9	2147	8662	10	4.41	555.789	5.56e-16	0.00206	1.47e-05	2.205e-06	1.71
Branching organoid	control	pre-ablation	0	7963.57	46557					0.00206
Branching organoid	control	post-ablation	1.9	7466.3	42498.1	10	4.85	2136.24	2.14e-15	0.00206	1.3e-05	2.425e-06	3.97
Branching organoid	control	pre-ablation	0	4383	15599					0.00206
Branching organoid	control	post-ablation	1.9	3472.98	12522	10	5.74	1619.47	1.62e-15	0.00206	1.5e-05	2.87e-06	1.77
Branching organoid	control	pre-ablation	0	3595	14595					0.00206
Branching organoid	control	post-ablation	1.9	3483	14391	10	2.65	107.368	1.07e-16	0.00206	1.7e-05	1.325e-06	2.91
Branching organoid	control	pre-ablation	0	6631	31186.7					0.00206
Branching organoid	control	post-ablation	1.9	6441.4	30669.6	10	4.41	272.177	2.72e-16	0.00206	2.5e-05	2.205e-06	1.42
Branching organoid	control	pre-ablation	0	4252	19457.9					0.00206
Branching organoid	control	post-ablation	1.9	3853	16486.5	10	4.85	1563.91	1.56e-15	0.00206	1.375e-05	2.425e-06	3.06
Branching organoid	control	pre-ablation	0	3713	17184					0.00206
Branching organoid	control	post-ablation	1.9	1899.6	6746.1	10	4.85	5493.63	5.49e-15	0.00206	1.6e-05	2.425e-06	12.5
Branching organoid	control	pre-ablation	0	2080.9	6659.1					0.00206
Branching organoid	control	post-ablation	1.9	1766.9	5514.6	10	3.97	602.368	6.02e-16	0.00206	6e-06	1.985e-06	1.15
Branching organoid	control	pre-ablation	0	1013	2590.77					0.00206
Branching organoid	control	post-ablation	1.9	757.41	1577.21	10	3.97	533.453	5.33e-16	0.00206	1.3e-05	1.985e-06	2.2
Branching organoid	control	pre-ablation	0	4683.86	27099.6					0.00206
Branching organoid	control	post-ablation	1.9	4007.25	21234.3	10	3.09	3086.95	6.45e-16	0.00206	1.77e-05	1.545e-06	9.89
Branching organoid	control	pre-ablation	0	3495.75	13676.8					0.00206
Branching organoid	control	post-ablation	1.9	2961.14	10290.5	10	4.41	1782.25	1.78e-15	0.00206	1.45e-05	2.205e-06	5.39
Branching organoid	control	pre-ablation	0	1324.18	3935.82					0.00206
Branching organoid	control	post-ablation	1.9	1127.64	2709.5	10	3.09	645.434	6.45e-16	0.00206	1.77e-05	1.545e-06	9.89
Branching organoid	control	pre-ablation	0	850.773	1781.64					0.00206
Branching organoid	control	post-ablation	1.9	664.231	1277.5	10	3.53	265.336	2.65e-16	0.00206	1.3e-05	1.765e-06	1.75
Branching organoid	control	pre-ablation	0	4758.16	21883.2					0.00206
Branching organoid	control	post-ablation	1.9	4551.84	19672.8	10	3.63	1163.41	1.16e-15	0.00206	1.528e-05	1.815e-06	8.06
Spherical organoid	control	pre-ablation	0	4661.28	24386.1					0.00206
Spherical organoid	control	post-ablation	9.7	3246	14094.5	10	4.41	1060.98	1.06e-15	0.00206	6.2e-06	2.205e-06	1.37
Spherical organoid	control	pre-ablation	0	7180.65	49651.4					0.00206
Spherical organoid	control	post-ablation	9.7	6126.37	38512	15	5.74	1148.39	1.15e-15	0.00206	7.6e-06	2.87e-06	0.636
Spherical organoid	control	pre-ablation	0	6507.82	46516.8					0.00206
Spherical organoid	control	post-ablation	4.8	4384.45	25654.9	15	3.97	4346.23	4.35e-15	0.00206	5.98e-06	1.985e-06	8.27
Spherical organoid	control	pre-ablation	0	4907.1	29055.9					0.00206
Spherical organoid	control	post-ablation	1.9	3115.05	14265	15	3.97	7784.66	7.78e-15	0.00206	9.8e-06	1.985e-06	24.2
Spherical organoid	control	pre-ablation	0	12451.7	104975					0.00206
Spherical organoid	control	post-ablation	1.9	9697.97	64458.3	15	4.85	21324.4	2.13e-14	0.00206	7.98e-06	2.425e-06	24.3
Spherical organoid	control	pre-ablation	0	5702.34	38779.9					0.00206
Spherical organoid	control	post-ablation	1.9	4610.04	27689.1	15	2.65	5837.27	5.84e-15	0.00206	9e-06	1.325e-06	84.2
Spherical organoid	control	pre-ablation	0	3740.15	20780.1					0.00206
Spherical organoid	control	post-ablation	0.97	2556.15	11481.5	15	4.41	9586.22	9.59e-15	0.00206	8e-06	2.205e-06	16
Spherical organoid	control	pre-ablation	0	15646.1	109285					0.00206
Spherical organoid	control	post-ablation	0.97	12330.4	83764.7	15	3.97	26309.8	2.63e-14	0.00206	6e-06	1.985e-06	50.2
Spherical organoid	control	pre-ablation	0	5537.74	32414					0.00206
Spherical organoid	control	post-ablation	0.97	2657.65	10896.5	15	2.65	22183	2.22e-14	0.00206	9e-06	1.325e-06	320
Spherical organoid	control	pre-ablation	0	16782.5	174212					0.00206
Spherical organoid	control	post-ablation	0.97	13108.6	131812	15	3.97	43710.9	4.37e-14	0.00206	7.3e-06	1.985e-06	101
Spherical organoid	control	pre-ablation	0	10672.7	100225					0.00206
Spherical organoid	control	post-ablation	0.97	8488.79	68525.9	15	4.85	32679.2	3.27e-14	0.00206	1.06e-05	2.425e-06	49.5
Spherical organoid	control	pre-ablation	0	8537.38	66234.5					0.00206
Spherical organoid	control	post-ablation	0.97	8556.88	65831.1	15	4.85	415.869	4.16e-16	0.00206	1.04e-05	2.425e-06	0.618
Spherical organoid	control	pre-ablation	0	9064.53	76405.8					0.00206
Spherical organoid	control	post-ablation	1.9	8238.93	65121.3	15	4.41	5939.25	5.94e-15	0.00206	8.8e-06	2.205e-06	10.9
Spherical organoid	control	pre-ablation	0	11262.3	102799					0.00206
Spherical organoid	control	post-ablation	0.97	8990.34	73566.8	15	4.85	30136.3	3.01e-14	0.00206	1e-05	2.425e-06	43
Spherical organoid	control	pre-ablation	0	14921.2	162895					0.00206
Spherical organoid	control	post-ablation	0.97	13761.1	142193	15	5.74	21341.6	2.13e-14	0.00206	9.5e-06	2.87e-06	14.7
Spherical organoid	control	pre-ablation	0	7492.02	51286.1					0.00206
Spherical organoid	control	post-ablation	0.97	6973.77	47820.3	15	4.85	3573.05	3.57e-15	0.00206	1.36e-05	2.425e-06	6.93
Spherical organoid	control	pre-ablation	0	1861.67	6730.44					0.00206
Spherical organoid	control	post-ablation	1.9	1778.35	6268.9	10	3.53	242.916	2.43e-16	0.00206	1.36e-05	1.765e-06	1.68
Spherical organoid	control	pre-ablation	0	5406.77	27342.9					0.00206
Spherical organoid	control	post-ablation	1.9	3763.67	13795.4	15	4.41	7130.25	7.13e-15	0.00206	6.7e-06	2.205e-06	9.98
Spherical organoid	control	pre-ablation	0	4611.03	21205					0.00206
Spherical organoid	control	post-ablation	1.9	3277	13025	15	5.29	4305.26	4.31e-15	0.00206	1.262e-05	2.645e-06	5.49
Spherical organoid	control	pre-ablation	0	2759	11278					0.00206
Spherical organoid	control	post-ablation	1.9	1996.8	1501.98		3.09	5145.27	5.15e-15	0.00206	1.328e-05	1.545e-06	59.3
Spherical organoid	control	pre-ablation	0	4436.86	19849.7					0.00206
Spherical organoid	control	post-ablation	1.9	3790	17472	15	3.53	1251.43	1.25e-15	0.00206	5e-06	1.765e-06	3.18
Spherical organoid	control	pre-ablation	0	2698.7	10338.2					0.00206
Spherical organoid	control	post-ablation	1.9	2486.78	9247.41	15	3.97	574.1	5.74e-16	0.00206	1.05e-05	1.985e-06	1.92
Spherical organoid	control	pre-ablation	0	3187.1	14973					0.00206
Spherical organoid	control	post-ablation	1.9	2866.12	12282.9	15	3.09	1415.84	1.42e-15	0.00206	1.15e-05	1.545e-06	14.1
Spherical organoid	control	pre-ablation	0	3941.2	20354.6					0.00206
Spherical organoid	control	post-ablation	1.9	3062.6	13808.1	15	3.97	3445.53	3.45e-15	0.00206	1.16e-05	1.985e-06	12.7
Spherical organoid	control	pre-ablation	0	4251.3	23573					0.00206
Spherical organoid	control	post-ablation	1.9	3641.3	18470.4	15	3.53	2685.58	2.69e-15	0.00206	1.19e-05	1.765e-06	16.3
Spherical organoid	control	pre-ablation	0	3571.8	19149					0.00206
Spherical organoid	control	post-ablation	1.9	3536.9	18726.9	15	3.09	222.158	2.22e-16	0.00206	1.24e-05	1.545e-06	2.38
Spherical organoid	control	pre-ablation	0	3036.2	14160.4					0.00206
Spherical organoid	control	post-ablation	1.9	2510.76	10580.7	15	2.65	1884.05	1.88e-15	0.00206	7.7e-06	1.325e-06	23.2
Spherical organoid	control	pre-ablation	0	8430.6	57725.2					0.00206
Spherical organoid	control	post-ablation	1.9	6883.6	41192.2	15	3.09	8701.59	8.7e-15	0.00206	1.06e-05	1.545e-06	79.9
Spherical organoid	control	pre-ablation	0	13781.8	125658					0.00206
Spherical organoid	control	post-ablation	1.9	12174.9	99994.2	15	3.97	13507.3	1.35e-14	0.00206	1.32e-05	1.985e-06	56.7
Spherical organoid	control	pre-ablation	0	5381	34939.9					0.00206
Spherical organoid	control	post-ablation	1.9	4526.1	25580.6	15	4.41	4925.95	4.93e-15	0.00206	1e-05	2.205e-06	10.3
Spherical organoid	control	pre-ablation	0	6474.6	42062.5					0.00206
Spherical organoid	control	post-ablation	1.9	5626.2	31069.2	15	3.97	5785.95	5.79e-15	0.00206	9e-06	1.985e-06	16.6
Spherical organoid	control	pre-ablation	0	6091.3	38035.7					0.00206
Spherical organoid	control	post-ablation	1.9	5593.74	31956.3	15	3.53	3199.68	3.2e-15	0.00206	9.5e-06	1.765e-06	15.5
Spherical organoid	control	pre-ablation	0	5365.6	30479.6					0.00206
Spherical organoid	control	post-ablation	1.9	4496	21834.7	15	2.65	4549.95	4.55e-15	0.00206	8e-06	1.325e-06	58.3

## Sheet: figure 3c
system	condition	treatment	organoid_area (micrometer ^ 2)	org_radius (micrometer)	lumen_area (micrometer ^ 2)	lumen_occupancy	lumen_count
Spherical organoids	aphidicolin	late	6805.9	46.5562	1588.76	23.3438	1
Spherical organoids	aphidicolin	late	1852.7	24.2906	384.626	20.7603	1
Spherical organoids	aphidicolin	late	1531.27	22.0831	500.151	32.6625	1
Spherical organoids	aphidicolin	late	428.254	11.6785	62.3113	14.5501	2
Spherical organoids	aphidicolin	late	9237.69	54.2397	3371.64	36.4987	1
Spherical organoids	aphidicolin	late	2188.06	26.3976	351.559	16.0671	1
Spherical organoids	aphidicolin	late	2640.96	29.0012	136.515	5.16912	2
Spherical organoids	aphidicolin	late	6194.43	44.4156	2897.14	46.7701	1
Spherical organoids	aphidicolin	late	4404.11	37.4511	1025.56	23.2865	1
Spherical organoids	aphidicolin	late	7873.17	50.0737	2146.81	27.2674	1
Spherical organoids	aphidicolin	late	6037.9	43.8508	2254.91	37.3459	1
Spherical organoids	aphidicolin	late	9388.82	54.6815	2989.71	31.8433	1
Spherical organoids	aphidicolin	late	6165.17	44.3106	1718.97	27.882	1
Spherical organoids	aphidicolin	late	7938.74	50.2818	2156.48	27.164	1
Spherical organoids	aphidicolin	late	5171.3	40.5821	1711.41	33.0944	1
Spherical organoids	aphidicolin	late	4095.32	36.1143	1127.58	27.5335	2
Spherical organoids	aphidicolin	late	4067.4	35.991	1118.83	27.5073	1
Spherical organoids	DMSO	late	29074.7	96.226	1692.52	5.8213	14
Spherical organoids	DMSO	late	56259	133.854	7015.25	12.4696	8
Spherical organoids	DMSO	late	9775.48	55.7961	2215.91	22.6681	4
Spherical organoids	DMSO	late	25840	90.7155	4858.1	18.8007	10
Spherical organoids	DMSO	late	26103.8	91.1773	4560.08	17.469	12
Spherical organoids	aphidicolin	late	4610.35	38.3179	2162.51	46.9055	1
Spherical organoids	aphidicolin	late	5413.64	41.5222	80.5137	1.48724	3
Spherical organoids	aphidicolin	late	990.867	17.7641	65.4458	6.6049	1
Spherical organoids	aphidicolin	late	4204.68	36.5933	277.715	6.6049	1
Spherical organoids	aphidicolin	late	4229.58	36.7015	2508.47	59.3079	1
Spherical organoids	aphidicolin	late	4661.47	38.5298	2621.29	56.233	2
Spherical organoids	DMSO	late	6759.45	46.3971	101.121	1.49599	1
Spherical organoids	DMSO	late	1343.37	20.6839	33.1566	2.46816	2
Spherical organoids	DMSO	late	5400.69	41.4725	342.15	6.33529	1
Spherical organoids	DMSO	late	111205	188.191	4598.33	4.13499	3
Spherical organoids	DMSO	late	84578.8	164.122	10632	12.5705	3
Spherical organoids	DMSO	late	102667	180.822	34258.6	33.3686	6
Spherical organoids	DMSO	late	64106.8	142.885	6126.84	9.55723	4
Spherical organoids	aphidicolin	late	501.036	12.6319	24.644	4.9186	1
Spherical organoids	aphidicolin	late	1741.87	23.5528	1057.68	60.7209	1
Spherical organoids	aphidicolin	late	661.002	14.509	96.9865	14.6727	1
Spherical organoids	aphidicolin	late	1161.22	19.2305	272.788	23.4916	1
Spherical organoids	aphidicolin	late	664.812	14.5507	99.1311	14.9111	1
Spherical organoids	DMSO	late	6686.71	46.1468	698.022	10.439	6
Spherical organoids	DMSO	late	8359.48	51.597	521.394	6.23716	10
Spherical organoids	DMSO	late	5828.78	43.0848	1123.18	19.2696	8
Spherical organoids	DMSO	late	5141.85	40.4664	1191.48	23.1722	4
Spherical organoids	DMSO	late	5559.72	42.0786	916.653	16.4874	5
Spherical organoids	aphidicolin	late	2347.98	27.3453	1278.46	54.4493	1
Spherical organoids	aphidicolin	late	4043.88	35.8868	2174.65	53.7764	1
Spherical organoids	aphidicolin	late	4702.18	38.6977	1362.02	28.9658	1
Spherical organoids	aphidicolin	late	5016.92	39.9718	2919.49	58.193	1
Spherical organoids	aphidicolin	late	4539.55	38.0226	2410.83	53.1073	1
Spherical organoids	aphidicolin	late	5196.01	40.679	3065.71	59.0012	1

[truncated: 53 more sheets: figure 3e, figure 3f, figure 3g, figure 3h, figure 3i, figure 4c, figure 4f, figure 4g, figure 4h, figure 5c, figure 5f, figure 5i, ext. data figure 1d, ext. data figure 1e, ext. data figure 1g, ext. data figure 1h, ext. data figure 1i, ext. data figure 1k, ext. data figure 1m, ext. data figure 2a …]
